# Supplementary material for: Preliminary clinical analysis and pathway study of S100A8 as a biomarker for the diagnosis of acute deep vein thrombosis
Source: Sci Rep. 2024 Jun 10;14:13298. doi: 10.1038/s41598-024-61728-6 (PMC11164926; doi:10.1038/s41598-024-61728-6)
Supplement: Supplementary file 7 — Supplementary Information 7. [file 41598_2024_61728_MOESM7_ESM.xlsx]

## Sheet: DVT
Basic information of clinical specimens in DVT group
Number	Hospital admission number	Gender	Age	Stature	Weight	BMI	Smoking	Drink	Hypertension	Diabetes	History of cancer	Fracture	Inflammation	Operation	Trauma	Cerebral infarction	Immune disease	Thyroid disease	Hyperlipidemia	Heart disease	Family history of DVT	Creatinine	PT：9.813	FDP	APTT	FIB（Fg）	TT	DDi	INR	Caprini on admission	Pre-operative Caprini	Post-operative Caprini	Caprini at discharge
2	1178315	0	71	1.7	68	23.5294	1	1	1	0	0	0	0	0	0	1	0	0	0	0	0	63.7	12.6	26.6	29.7	2.53	18.2	12.05	1.09	6
3	1174870	1	72	1.7	72	24.9135	0	0	0	0	0	0	0	0	0	0	0	0	0	0	0	42.8	11.4	11.8	28.8	4.01	16.4	4.36	0.99	6
82	1156655	0	40	1.7	77	26.6436	1	0	0	0	0	0	0	0	0	0	0	0	0	0	0	79	11.8	10.3	34.2	3.01	17.2	3.98	1.02	3
93	1166591	1	67	1.65	60	22.0386	0	0	0	0	0	0	0	0	0	0	0	0	0	0	0	58.8	11.8	24.3	23.9	2.07	16.7	10.24	1.02	6
106	1178885	1	56	1.58	65	26.0375	0	0	0	0	0	0	1	0	0	0	0	0	0	0	0	60.4	11.7	9.2	28.4	3.24	18.2	3.69	1.01	5
108	1176103	0	65	1.65	60	22.0386	0	0	1	0	0	0	0	0	0	0	0	0	0	0	0	66.9	11.8	3	31.4	2.73	18.4	0.88	1.02	5
111	1166269	1	74	1.55	70	29.1363	0	0	0	0	0	0	0	0	0	0	0	0	0	0	0	62.9	11.2	17.7	26.2	3.06	16.8	5.29	0.97	8
116	985859	0	66	1.75	85	27.7551	0	0	0	1	0	0	0	0	0	0	0	0	0	1	0	66.8	12.6	28.3	32.9	2.94	17.3	7.21	1.1	7
196	1243678	1	54	1.62	56	21.3382	0	0	0	0	0	0	0	1	0	0	0	0	0	0	0	58.9	10.9	9.1	26.4	2.42	16.3	3.37	0.95	1	2
126	1146720	0	59	1.69	68	23.8087	0	0	0	0	0	0	0	0	0	0	0	0	0	0	0	63.6	13.5	21.6	32.6	2.2	17.4	7.79	1.16	7
156	1200291	1	34	1.5	51	22.6667	0	0	0	0	0	0	0	0	0	0	0	0	0	0	0	44.4	12.5	3.8	43.9	6.5	18.6	1.17	1.08	3
173	1186685	1	56	1.6	67.5	26.3672	0	0	0	0	0	0	1	0	0	0	0	0	0	0	0	47.3	11.7	18.3	28.3	4.93	15.7	7.94	1.02		6
218	1244934	0	65	1.83	72	21.4996	0	0	1	0	0	0	0	0	0	1	0	0	0	0	0	66	12.5	10.5	29.8	4.35	15.8	3.91	1.09	5			6
149	1220401	0	80	1.7	65	22.4913	1	1	0	0	0	0	0	0	0	0	0	0	0	0	0	83	11.4		29.5	3.38	17.8		0.99	7
136	1185441	0	55	1.8	80	24.6914	0	0	1	0	0	0	0	0	0	0	0	0	0	0	0	59.4	12.1	13.5	29.6	4.06	16.7	4.76	1.04	4
167	1188299	1	61	1.6	70	25.6914	0	0	0	0	0	0	0	0	0	0	0	0	0	0	0									9
91	1167331	0	63	1.65	71	26.079	0	0	1	0	0	0	0	0	0	0	0	0	0	0	0	117	11.2	24.3	25.7	1.64	19.4	6.56	0.96	4
194	1141358	1	65	1.6	50	19.5312	0	0	0	0	0	0	0	0	0	0	0	0	0	0	0	60.2	11.3	20.5	29.1	3.79	15.6	8.1	0.98	6
62	2108779	1	53	1.63	75	28.2284	0	0	0	0	0	0	0	0	0	0	0	0	0	0	0		11.3		36.4	3.05	19.8	3.22	0.94
113	1178863	0	44	1.68	92	32.5964	1	0	0	1	0	0	0	0	0	0	0	0	0	0	0	62.1	11.3	2.5	26.2	2.7	17.5	1.01	0.97	3
128	1146454	1	57	1.56	65	26.7094	0	0	0	0	0	0	0	0	0	0	0	0	0	0	0	37.9	14	2.5	34	2.01	18.6	0.36	1.23		6
130	1146642	0	71	1.74	70	23.1206	0	0	0	0	0	0	0	0	0	0	0	0	0	0	0	88.4	12.6	32.8	30.6	3.41	17	13.42	1.08	7			7
76	1194741	0	59	1.68	94	33.305	0	0	1	0	0	0	0	0	0	1	0	0	0	0	0	78.1	11.4	4.8	28.8	2.71	18	1.81	0.99	5
141	1204753	1	47	1.63	74	27.852	0	0	1	0	0	0	0	0	0	0	0	0	0	0	0	61	11.4	11.7	27.8	3.44	16.5	4.34	0.98	5			7
165	1040378	0	76	1.75	80	26.1224	0	0	0	0	0	0	0	0	0	0	0	0	0	0	0	92.7	13.8	3.1		2.3	19.1	1.38	1.2		10
193	1176906	0	49	1.6	47	18.3594	1	1	0	0	0	0	0	0	0	0	0	0	0	0	0	53.6	10.9	2.6	29.9	3.44	17.5	0.87	0.94	4
188	786024	0	64	1.76	80	25.8264	0	0	0	0	0	0	0	0	0	0	0	0	0	0	0	78.4	11.6	23.3	24.6	5.07	17.2	6.84	1.01	6
159	1222669	1	72	1.65	75	27.5482	0	0	1	0	0	0	0	0	0	0	0	0	0	0	0	51.1	11.5	2.5	32	2.99	18.6	1.11	1	4
8	1180721	1	66	1.5	78	34.6667	0	0	1	0	0	0	0	0	0	0	0	1	0	0	0	67.5	12.2	2.5	28.8	2.59	21.7	0.23	1.06	7
235	1166707	1	63	1.6	75	29.2969	0	0	0	0	0	0	0	0	0	0	0	0	0	0	0	56.8	11.9	3.6	34.4	2.97	18.6	0.86	1.03	7
DVT	2107422	0	41	189	80	22.4	0	0	0	0	0	1	0	0	1	0	0	0	0	0	0
DVT	2107526	1	73	160	61	23.8	0	0	1	0	0	1	0	0	1	0	0	0	0	1	0
DVT	2107623	0	56	170	68	23.5	0	0	0	0	0	1	0	0	1	0	0	0	0	0	0
DVT	2108505	0	64	170	55	19	0	0	0	0	0	1	0	0	1	1	0	0	0	0	0
DVT	1157721	1	49	160	76	29.6	0	0	0	0	0	1	0	0	1	0	0	0	0	0	0										11	8
DVT	2108126	1	57	170	61	21.1	0	0	1	0	0	1	0	0	1	0	0	0	0	0	0
DVT	2108696	1	67	155	55	22.9	0	0	1	1	0	1	0	0	1	0	0	0	0	0	0
DVT	2109634	0	62	169	65	22.8	0	0	1	0	0	1	0	0	1	0	0	0	0	0	0
DVT	2109906	1	57	155	70	29.1	0	0	0	0	0	1	0	0	1	0	0	0	0	0	0
DVT	2109744	1	79	165	62	22.8	0	0	1	1	0	1	0	0	1	0	0	0	0	0	0										2	4	2

## Sheet: NDVT
Basic information of clinical specimens in the control group
Number	Hospital admission number	Gender	Age	Stature	Weight	BMI	Smoking	Drink	Hypertension	Diabetes	History of cancer	Fracture	Inflammation	Operation	Trauma	Cerebral infarction	Immune disease	Thyroid disease	Hyperlipidemia	Heart disease	Family history of DVT	Creatinine	PT：9.813	FDP	APTT	FIB（Fg）	TT	DDi	INR	Caprini on admission	Pre-operative Caprini	Post-operative Caprini	Caprini at discharge
68	1159068	1	66	1.58	60	23.8	0	0	0	0	0	0	0	0	0	0	0	0	0	0	0	66.4	12.7	4.4	32	3.49	18.5	1.53	1.1	4
16	1178318	1	54	1.61	74	28.5483	0	0	0	0	0	0	0	0	0	0	0	0	0	0	0	55.8	12	2.5	31.8	2.29	19.2	0.15	1.04	2
19	1181261	0	68	1.7	75	25.9516	0	0	0	0	0	0	0	0	0	0	0	0	0	0	0	78.7	12.3	2.5	28.3	2.24	18.9	0.61	1.06	3
40	1160436	0	34	1.69	70	24.5089	1	0	0	0	0	1	1	0	0	0	0	0	0	0	0	53.8	11.3	6	30.5	5.07	15.9	1.73	0.98	2
223	1037844	0	54	1.78	78	24.62	0	0	0	0	0	0	0	0	0	0	0	0	0	0	0	63.4	11.1		27.3	2.9	16.2	5.69	0.96		2
147	1222857	0	69	1.5	59	26.2222	0	0	0	0	0	0	0	0	0	0	0	0	0	0	0	63.3	11.3	5.7	27.5	2.38	17.3	2.08	0.98		3	4
86	1093326	0	61	1.68	62	21.9671	0	0	0	0	0	0	0	0	0	0	0	0	0	0	0	75.4	12.3	2.5	35.5	2.37	18.6	0.43	1.07	4
87	1140872	0	65	1.57	62	25.1532	0	0	0	0	0	0	0	0	0	0	0	0	0	0	0	71.7	10.5	2.5	31	1.84	18.8	0.27	0.91	2
88	1187999	1	67	1.67	70	25.0995	0	0	0	0	0	0	0	0	0	0	0	0	0	0	0	45.5	11.8	2.5	30.2	2.74	18.6	0.37	1.03	8
89	824508	0	83	1.67	62.5	22.4103	0	0	1	0	0	0	0	0	0	1	0	0	0	0	0	63.1	13.1	7.7	31.6	2.17	19.4	2.53	1.13	3
94	1104722	0	54	1.72	72	24.3375	0	0	0	0	0	0	0	0	0	0	0	0	0	0	0	80.9	12.7	2.5	32	2.61	17.9	0.12	1.1	3
109	1168876	0	56	1.69	75	26.2596	0	1	0	0	0	0	0	0	0	0	0	0	0	0	0	52.1	10.9	2.5	29.5	2.05	19.1	0.17	0.94	2	4	4
129	1150830	1	75	1.58	74	29.6427	0	0	0	0	0	0	0	0	0	0	0	0	0	0	0	59	13.2	5.4	40.4	3.53	18.3	0.9	1.15	5
132	1189637	0	65	1.73	75	25.0593	1	1	1	0	0	0	0	0	0	0	0	0	0	0	0	65.2	10.5	2.5	30.2	2.57	17.8	0.13	0.91	3
140	1204698	0	69	1.77	79	25.2163	0	0	0	0	0	0	0	0	0	0	0	0	0	0	0	52.6	12.2	2.5	30.9	2.42	17.8	0.13	1.07	4
142	1199976	1	64	1.57	70	28.3987	0	0	0	0	0	0	0	0	0	0	0	0	0	0	0	60.7	11.7	2.5	30	8.3	18.8	0.14	1.02	4
146	1222769	0	63	1.68	54	19.1327	1	0	0	0	0	0	0	0	0	0	0	0	0	0	0										3	4
152	1216928	0	78	1.58	65	26.0375	0	0	0	0	0	0	0	0	0	0	0	0	0	0	0	73.8	12.4	2.5	35.9	2.6	18.1	0.16	1.08		4	5
153	1216822	0	51	1.72	68	22.9854	1	0	0	1	0	0	0	0	0	0	0	0	0	0	0	49.9	10.5	2.5	28.2	1.89	18.7	0.17	0.9	2
158	1194628	1	51	1.62	55	20.9572	0	0	0	0	0	0	0	0	0	0	0	z	0	0	0	55.3	10.4	2.5	29.7	3.08	17.9	0.18	0.89			4
168	1204821	1	60	1.6	57.5	22.4609	0	0	0	0	0	0	0	0	0	0	0	0	0	0	0	58.6	11.7	2.5	286	3.2	17.5	0.43	1.01		3
170	1204688	0	42	1.8	93.5	28.858	0	0	0	0	0	0	0	0	0	0	0	0	0	0	0	66.4	11	2.5	32	2.53	18.1	0.15	0.95		3
172	1186581	0	60	1.65	61	22.4059	1	1	0	0	0	0	0	0	0	0	0	0	0	0	0	57.1	4.6	2.5	26	2.55	16.8	0.37	0.92	3
177	1188120	0	64	1.64	68	25.2826	0	0	1	0	0	0	0	0	0	1	0	0	0	0	0	66.3	11	2.5	33.4	8.3	20.9	0.32	0.96	3
180	1244093	0	52	1.65	65	23.8751	0	0	0	0	0	0	0	0	0	0	0	0	0	0	0	66.3	11	2.5	26.5	2.34	16.8	0.24	0.96	1
222	1180153	0	60	1.73	69	23.0546	0	0	1	0	0	0	0	0	0	0	0	0	0	0	0	85.1	11.7	2.5	30.4	2.23	18.1	0.45	1.02	3
241	1189262	1	52	1.6	63	24.6094	0	0	0	0	0	0	0	0	0	0	0	0	0	0	0	53.4	11.1	2.5	34.4	2.59	18.8	0.16	0.96	2	4	4	2
242	1189582	0	65	1.68	62	21.9671	0	0	0	0	0	0	0	0	0	0	0	0	0	0	0	80.5	11.3	2.5	30.8	2.42	18.6	1.26	0.97	2	2	3
243	1189146	0	53	1.7	61	21.1073	0	0	0	0	0	0	0	0	0	0	0	0	0	0	0	66.8	11.5	2.5	36.77	2.23	19.3	0.2	1			4
244	1189165	1	61	1.7	71	24.5675	0	0	0	0	0	0	0	0	0	0	0	0	0	0	0	50.2	11.3	2.5	30.3	2.233	18.7	0.32	0.98	4
NDVT	2109900	0	49	170	82	28.3	0	0	0	0	0	1	0	0	1	0	0	0	0	0	0									2
NDVT	2109962	0	57	172	87	29.4	0	0	0	1	0	1	0	0	1	0	0	0	0	0	0									3
NDVT	1158642	0	36	179	95	29.6	0	0	0	0	0	1	0	0	1	0	0	0	0	0	0									3
NDVT	1156492	0	63	170	65	22.5	0	0	0	0	0	1	0	0	1	0	0	0	0	0	0									5
NDVT	1158470	0	46	172	67.5	22.8	0	0	0	0	0	1	0	0	1	0	0	0	0	0	0									1
NDVT	1159236	1	75	158	45	18	0	0	0	0	0	1	0	0	1	1	0	0	1	1	0									5
NDVT	1156342	1	67	160	75	29.2	0	0	1	0	0	1	0	0	1	0	0	0	0	0	0									4
NDVT	1156078	1	65	157	60	24.3	0	0	0	0	0	1	0	0	1	0	0	0	0	0	0									4
NDVT	974996	1	83	160	60	23.4	0	0	0	0	0	1	0	0	1	0	0	0	0	0	0									5
NDVT	1158668	0	63	174	72.5	23.9	0	0	1	1	0	1	0	0	1	1	0	0	0	0	0									5
