# Supplementary material for: Preliminary clinical analysis and pathway study of S100A8 as a biomarker for the diagnosis of acute deep vein thrombosis
Source: Sci Rep. 2024 Jun 10;14:13298. doi: 10.1038/s41598-024-61728-6 (PMC11164926; doi:10.1038/s41598-024-61728-6)
Supplement: Supplementary file 8 — Supplementary Information 8. [file 41598_2024_61728_MOESM8_ESM.xlsx]

## Sheet: supplementary 1.DVT_vs_NDVT_fc1
All differential proteins in blood sample of DVT group(n=10) and NDVT(n=10) were detected by protein microarray.
proteinID	AveExp.DVT	AveExp.NDVT	logFC	P.Value	adj.P.Val	foldchange	Regulation	entrezID	uniprotID	DVT1	DVT2	DVT3	DVT4	DVT5	DVT6	DVT7	DVT8	DVT9	DVT10	NDVT1	NDVT2	NDVT3	NDVT4	NDVT5	NDVT6	NDVT7	NDVT8	NDVT9	NDVT10	Threshold
LAP(TGFb1)	12.6393	14.4146	-1.77535	2.04e-06	0.000284755	0.292124	down	7040	P01137	13631.2	9771.42	10929.4	4293.02	3557.52	4775.54	3500.96	4305.38	9139.05	7622.78	18062.4	35505.3	45717.2	28431.3	29833.9	12753.1	22613.3	13162.6	11950.8	21864.3	TRUE
Galectin-3	14.9814	14.2606	0.720764	8.93e-07	0.000284755	1.64805	up	3958	P17931	27404.1	31257.5	29047.8	29445.3	36500.4	39445.5	35606	30390.7	36769.1	29879.9	22938	14737.8	16923.4	15912.4	22015.3	21676.2	20432.3	23052.7	18176.4	22805.8	TRUE
Gas 1	10.7129	9.43298	1.27997	1.76e-06	0.000284755	2.42834	up	2619	P54826	1911.93	1536.89	2617.77	1055.77	1666.17	1660.77	2252.96	1706.85	1825.05	1118.51	1837.25	727.229	592.734	647.218	829.104	470.009	701.889	635.707	582.158	472.516	TRUE
S100A8	13.2384	11.7635	1.47496	2.59e-06	0.000284755	2.77975	up	6279	P05109	8464.95	6257.03	9116.48	10901.2	10800.9	10024.8	9068.25	12320.7	8941.73	12468.6	11196.4	2684.37	4308.99	2351.94	4330.61	1511.19	3151.6	2370.26	4147.97	4163.62	TRUE
CHI3L1	16.3958	15.7004	0.695409	3.49e-06	0.000288907	1.61934	up	1116	P36222	88042.1	87727.4	82009.4	80264.8	78652.2	80477.9	94472	92594.9	81625.1	98842.6	98573.3	51760.3	48219.2	51466.9	47511.4	54058.3	51205.1	52188.7	49300.4	42749.7	TRUE
FGF-6	10.2792	8.74939	1.52977	5.91e-06	0.000288907	2.8874	up	2251	P10767	1092.69	1014.49	4864.55	700.542	803.154	1453.31	1242.51	1189.86	1417.21	941.635	1005.75	429.006	349.023	457.539	548.242	254.607	416.433	362.44	411.042	356.367	TRUE
FGF-9	10.0876	9.05578	1.0318	5.58e-06	0.000288907	2.04458	up	2254	P31371	1203.55	1026.77	1209.86	847.031	939.197	1196.57	1573.62	1101.61	1056.09	884.49	998.811	453.174	399.923	471.314	529.144	440.72	525.732	453.348	805.638	467.783	TRUE
IGFBP-5	12.1987	11.6639	0.534812	5.16e-06	0.000288907	1.44875	up	3488	P24593	4869.55	4090.61	6509.17	4152.59	4483.89	4486.48	4710.19	4581.01	5102.02	4410.95	4539.33	3355.96	3135.03	2977.18	3064.26	2959.47	3080.92	3080.14	3477.11	3032	TRUE
Layilin	10.0132	9.14309	0.870153	3.98e-06	0.000288907	1.82786	up	143903	Q6UX15	1190.04	952.487	932.73	789.2	959.751	1215.43	1028.93	1224.59	939.409	1194.37	1217.67	386.915	481.483	555.734	554.359	511.752	466.062	644.602	633.191	481.672	TRUE
EDA-A2	8.99662	7.85129	1.14533	8.39e-06	0.000337921	2.21197	up	1896	Q92838	583.072	366.483	422.55	360.726	475.7	1443.09	421.097	438.738	648.503	442.119	363.86	188.485	186.873	316.368	209.71	178.617	197.378	211.324	314.54	206.989	TRUE
Epo R	8.8882	8.08989	0.798318	8.45e-06	0.000337921	1.73907	up	2057	P19235	522.307	547.698	485.763	394.54	379.995	554.361	433.375	482.865	538.875	428.717	456.219	264.342	285.642	192.859	399.448	266.83	225.444	259.707	233.637	224.067	TRUE
Cathepsin S	14.4411	15.0536	-0.612511	1.09e-05	0.000399139	0.654057	down	1520	P25774	27346.2	22048	19415.1	21245.6	22929.9	30774.7	21010.3	21546.5	18088	20618.6	25033.5	47267.9	30851.8	38103.4	40452.2	28809	34632.6	30224.5	32117.9	37952.9	TRUE
IL-17C	7.89385	7.01374	0.880108	1.78e-05	0.000601032	1.84051	up	27189	Q9P0M4	233.337	194.475	211.071	256.774	212.35	334.247	210.886	275.975	279.682	195.331	214.915	109.275	105.071	108.321	131.318	92.1338	99.2593	116.727	156.968	203.697	TRUE
IL-1 F9	10.1397	8.73386	1.40587	2.65e-05	0.000832899	2.64978	up	56300	Q9NZH8	1117.94	1085.45	1715.16	819.191	4836.52	1396.12	604.324	771.982	856.666	718.49	914.342	407.266	444.156	305.183	477.715	341.322	390.078	425.576	385.768	362.334	TRUE
Dkk-4	9.72848	9.14135	0.587131	3.53e-05	0.00095803	1.50226	up	27121	Q9UBT3	890.001	779.129	857.715	750.487	846.061	900.654	698.366	1094.37	823.908	890.685	1001.94	454.792	529.594	637.446	558.852	493.071	539.651	543.388	566.196	460.171	TRUE
IL-5 Ra	10.3637	9.53334	0.830379	3.7e-05	0.00095803	1.77815	up	3568	Q01344	1127.39	1231.92	1718.55	1534.55	954.998	1437.74	1356.66	1392.05	1332.24	1236.97	1631.31	879.057	558.437	641.92	874.416	651.509	638.682	641.999	798.987	512.947	TRUE
TWEAK	9.71287	8.67231	1.04055	3.46e-05	0.00095803	2.05702	up	8742	O43508	750.647	620.258	675.673	639.605	562.413	1421.43	1983.65	892.427	853.795	703.572	784.576	393.506	386.592	372.883	396.577	280.553	346.039	427.909	475.377	357.293	TRUE
ULBP-2	12.1095	10.8765	1.23298	5.08e-05	0.00124254	2.35052	up	80328	Q9BZM5	5542.44	3137.83	2483.96	3750.91	4938.9	4161.47	6388.96	4770.91	4263.35	6544.39	5200.44	1604.96	2298.62	1525.77	2321.65	1018.14	1770.14	1229.9	2239.71	1625.11	TRUE
IL-34	10.0052	8.35751	1.64771	6.22e-05	0.00143971	3.13335	up	146433	Q6ZMJ4	829.912	582.935	5727.01	629.687	557.018	2300.43	1058.48	962.717	943.325	604.579	856.804	284.346	250.618	279.986	435.648	251.033	222.478	300.93	397.982	280.032	TRUE
CA9	11.3854	10.5612	0.824183	8.06e-05	0.00177241	1.77053	up	768	Q16790	2742.65	2230.94	2965.04	2061.36	2670.37	1771.62	2916.92	3670.38	3112.4	3171.32	2650.53	1222.61	1460.69	1182.7	1151.66	1457.54	1725.86	1445.53	2383.05	1102.13	TRUE
PDGF Rb	11.1982	11.8943	-0.69614	0.00010013	0.00205214	0.617221	down	5159	P09619	1799.6	2848.37	1909.58	2475	1781.26	2015.14	1994.07	2324.81	3447.54	3672.85	3330.33	3760.45	3843.29	4490.98	3275.23	3336.24	3178.97	4378.73	5147.57	3765.27	TRUE
IL-10 Ra	10.0011	8.58088	1.42019	0.000102607	0.00205214	2.67621	up	3587	Q13651	651.803	705.894	5395.62	418.676	1074.98	1076.72	651.547	1059.05	1709.81	889.421	678.547	400.213	291.822	376.298	521.904	287.356	362.924	303.968	462.437	289.085	TRUE
Tie-1	11.7385	9.48546	2.25299	0.000145572	0.00278486	4.76671	up	7075	P35590	2946.09	1143.5	6370.1	3203.24	3480.36	4388.62	4326.8	5490.47	2811.55	3082.8	2359.34	59.2635	446.133	993.335	1665.52	1173.54	751.53	410.153	635.964	1467.12	TRUE
PSMA	9.71156	9.00587	0.705686	0.000167173	0.00306485	1.63092	up	2346	Q04609	894.052	839.902	845.778	888.493	750.612	686.015	1512.63	742.202	567.456	916.097	932.024	725.263	413.011	524.062	482.583	436.915	456.593	539.374	419.87	396.181	TRUE
CTLA4	11.9934	11.0488	0.944608	0.00020096	0.00353689	1.92467	up	1493	P16410	5825.31	4458.2	3467.76	3399.83	4191.51	2114.87	2336.88	6788.45	5871.5	5008.82	3285.21	2122.48	4006.26	1629.29	1321.42	1923.97	2434.93	2269.45	1885.18	1502.52	TRUE
Angiostatin	12.0218	12.7194	-0.697546	0.000220398	0.00371952	0.61662	down	5340	P00747	4686.52	4285.98	4785.96	5722.88	3255.2	3485.66	3364.01	5590.1	4253.24	3089.63	3652.17	8375.89	6779.97	7080.01	9119.11	5546.85	5824.07	8905.49	6725.48	7499.35	TRUE
IL-1 RII	13.816	12.4065	1.4095	0.000228243	0.00371952	2.65646	up	7850	P27930	19642.1	24356.1	16259.8	10738.3	12035.4	14440.9	20342.9	18113	10440.5	6964.92	16034.2	8677.47	3173.99	9128.24	5531.87	4431.61	1627.68	3824.15	3918.02	9209.21	TRUE
bIG-H3	15.5312	14.7163	0.814986	0.000253862	0.0039796	1.75928	up	7045	Q15582	49540	35046.8	53919.7	48624.8	48079.8	32959.9	64316.8	38130.6	43853.5	73085	68643.5	21193.5	17100.2	22525.4	21160.4	26724.6	31389.7	23855.1	30040.2	28001.5	TRUE
Follistatin-like 1	13.8133	12.4041	1.4092	0.000262292	0.0039796	2.6559	up	11167	Q12841	11639.5	12736.2	13254.9	12724.4	16624.5	19691.4	18325.7	16242.2	16888.5	9280.03	8590.19	9081.16	5807.93	9920.75	1334.61	5752.09	2634.58	8923.32	3191.5	8431.41	TRUE
IL-1 F7	11.5125	10.6811	0.831321	0.000360631	0.00528926	1.77931	up	27178	Q9NZH6	2553.74	2162.8	2215.17	2083.46	2971.88	4893.97	3109.45	3166.78	2495.87	4952.56	3893.5	1570.32	1189.1	1109.7	1564.34	1215.15	1520.84	2044.46	1779.73	1667.03	TRUE
DNAM-1	13.7354	13.0697	0.665686	0.000418052	0.00593365	1.58632	up	10666	Q15762	16385.9	12187	11258.9	12821.6	12165.2	14421	11303.8	19098	16394.2	12431.3	9506.31	7180.94	16030.3	7111.48	6253.19	8304.63	12263.9	10732.2	5594.54	7406.68	TRUE
CD6	14.032	13.1907	0.841277	0.000440644	0.00605885	1.79164	up	923	P30203	18710.5	16951.8	17324.5	17068.3	14518	9221.38	13454.9	24949.8	21939	18806.8	11507.8	8252.18	14776.9	5682.88	7527.78	10081.7	12344.4	10355.8	10475.1	6293.49	TRUE
CD27	13.5711	12.7623	0.808768	0.000587399	0.00766697	1.75171	up	970	P32970	14410	11304.2	12958.9	13749.2	8352.2	9351.46	7732.64	18742.2	13158.5	16474	9951.98	5019.18	9107.12	3667.43	5624.15	7607.92	8847.79	10880.3	6492.59	5863.57	TRUE
EMMPRIN	14.5518	14.1681	0.383704	0.000592447	0.00766697	1.30469	up	682	P35613	25198.5	26352.9	20472.4	21618.3	27157.9	26729.3	19720.6	21968.7	29352.8	23537.6	24566.2	14973.8	19625.4	20921	18426.3	17587.4	15805.6	17937.4	19377.3	16615.6	TRUE
IL-12p70	10.1695	11.165	-0.995541	0.000655466	0.00824014	0.501548	down	3592	P29459 & P29460	932.697	1435.44	1168.69	1245.87	1343.29	907.114	759.996	1589.1	1704.67	831.532	1015.95	1547.96	4065.34	4404.99	1784.07	1824.04	1756.41	1808.93	5936.02	2345.29	TRUE
CD23	13.4047	12.4141	0.990606	0.000727757	0.00870724	1.98702	up	2208	P06734	8534.88	8931.99	10772	6946.99	14567.3	16760	9828.52	11156.8	13203.2	11145.1	13528.4	4047.92	9718	5578.3	3137.29	5187.63	5324.18	5768.55	7407.1	2128.74	TRUE
SIGIRR	10.7699	10.1235	0.646435	0.000732199	0.00870724	1.5653	up	59307	Q6IA17	2187.26	1662.25	1458.37	1237.15	1443.16	1668.92	1475.53	2752.09	2208.75	1848.12	1793.32	1441.74	1640.65	1158.8	1020.59	843.387	949.467	881.889	1054.21	791.436	TRUE
GASP-1	10.4671	11.8589	-1.39185	0.000775013	0.00897384	0.381076	down	124857	Q8TEU8	1349.08	986.971	847.311	2005.75	963.183	1910.88	1000.67	5214.21	1317.84	1118.74	914.413	2862.78	2388.9	6291.17	9324.03	3227.01	4690.38	4029.92	7333.41	3036.82	TRUE
IL-4	9.72946	10.4257	-0.696256	0.000886815	0.0100051	0.617172	down	3565	P05112	822.742	1021.59	1129.84	734.908	1033.84	726.323	582.631	949.744	1133.47	584.15	854.385	1067.81	1957.93	2851.43	1353.15	1204.36	1162.59	1383.34	1066.79	1689.1	TRUE
PAI-1	14.1316	14.6127	-0.481071	0.00112653	0.0123919	0.716446	down	5054	P05121	17779.7	22162.8	14462.9	17931.3	21816.8	16295.7	15425.6	18162.4	17726.2	19223.6	22693.1	33926.5	30611.9	32687.4	26018.3	16236.7	16996.8	30632.7	21817.5	26335.3	TRUE
Eotaxin	13.02	12.2609	0.759131	0.00139261	0.0149451	1.69247	up	6356	P51671	5217.57	10356.7	12788.7	8710.58	6897.81	8043.72	7111.85	7425.18	10337.9	8566.14	10204.7	2282.49	6653.64	5988.89	4256.05	5322.52	4831.72	4258.94	6009.08	3112.08	TRUE
IL-20	10.0542	9.23338	0.820849	0.00189633	0.0198663	1.76645	up	50604	Q9NYY1	1052.04	1314.06	1388.24	680.349	706.806	924.259	1181.39	1102.93	1180.33	1393.62	1916.96	906.694	394.833	481.793	652.348	433.109	699.607	399.974	446.596	524.983	TRUE
IL-29	10.2435	10.7788	-0.535227	0.00197523	0.0202116	0.69005	down	282618	Q8IU54	1083.78	836.827	1303.72	1153.61	1150.1	1088.37	1169.35	1608.89	1519.69	1392.84	1355.86	1441.03	1706.07	2823.13	1229.48	1228.3	1994.9	2088.73	2034.82	2310.74	TRUE
PDGF-BB	17.4651	17.047	0.418082	0.00208761	0.0207486	1.33615	up	5155	P01127	170648	198350	183533	210816	142509	143432	153478	226741	245231	164533	135291	155316	186828	138296	119120	89754.4	136950	134713	132013	146595	TRUE
TNF RI	15.8316	15.3712	0.460458	0.00212202	0.0207486	1.37598	up	7132	P19438	54170	56473.9	58918.3	60857.7	67899.9	54595.1	66547.4	60124.3	48563.7	57570.1	80890.4	33428.3	47636.9	38945.5	40315.5	47078.7	26409.5	47648.3	40171.8	38842.1	TRUE
TIMP-2	17.5607	17.2445	0.316228	0.00219295	0.020976	1.24507	up	7077	P16035	200086	180802	220882	205770	198883	164525	196498	193576	213630	166873	214788	150710	151983	121113	144009	132418	166207	156224	168532	163890	TRUE
IL-9	10.3073	11.2309	-0.923655	0.0024356	0.0228013	0.527172	down	3578	P15248	1440.83	800.698	1334.87	1225.73	1376.37	1111.37	1194.19	1470.43	1399.07	1491.6	1329.76	1943.9	1652.32	2950.79	1877.36	1765.38	2359.63	2299.87	13677.9	2065.42	TRUE
ANGPTL3	13.3043	12.6157	0.688593	0.0026443	0.0236899	1.61171	up	27329	Q9Y5C1	10670.6	11416.7	11899.1	7301.98	11779.5	8293.51	7152.04	8197.14	11771.5	15700.6	10257	3847.99	7315.55	5461.5	6387.8	8048.39	6806.91	5863.25	8289.65	3529.62	TRUE
B7-H1	13.8694	13.24	0.629353	0.00269203	0.0236899	1.54687	up	29126	Q9NZQ7	19074.8	11995.9	12207.8	16694.7	15309.2	11063.2	11115.6	19632.3	18189.3	17961.8	11786.8	7853.9	16204.4	5910.41	6072.91	7951.14	14522.7	11164.9	10530.1	9817.49	TRUE
IL-17E	13.1038	12.3203	0.783546	0.0026663	0.0236899	1.72136	up	64806	Q9H293	11949	5804.01	9848.63	10629.3	6951.39	7918.08	7288.58	13127	11492.2	6355.06	7433.38	3950.19	5952.4	4316.13	4266.1	5690.91	6923	7979.37	4876.3	2475.75	TRUE
ADAMTS13	13.3179	12.4877	0.830141	0.00281198	0.0242602	1.77786	up	11093	Q76LX8	12279.3	11522.6	7455.67	12209.3	9999.25	7935.04	7102.02	11452.9	13235.3	11192.7	8677.44	3936.47	5922.7	5413.24	5561.1	4826.19	5327.54	4821.66	3323.1	15542.8	TRUE
TNF RII	16.3734	16.0163	0.357074	0.00351679	0.0290856	1.28083	up	7133	P20333	80190.2	98980.2	65726.8	85053.8	74314.8	72404.8	102426	100799	86998.7	90654.8	98597	62350.4	79041.7	62599.9	69339.2	57887.7	57976	68931.9	52670.9	63659.7	TRUE
IL-1 F10	12.5916	11.8775	0.71408	0.00356959	0.0290856	1.64044	up	84639	Q8WWZ1	9277.97	5487.79	6852.09	4519.89	5539.6	3064.44	3700.29	10206.1	9383.39	8446.15	5544.27	3554.5	6565.52	2676.71	2849.06	2814.52	5311.29	4131.44	3091.58	3010.4	TRUE
Prostasin	11.8172	11.1379	0.679317	0.00353791	0.0290856	1.60138	up	5652	Q16651	6051.09	3169.19	2709.07	2884.14	2985.49	2800.4	2058.26	6004.41	5141.3	4690.86	2200.16	2131.04	3809.93	2033.61	1527.26	1768.41	2957.7	3279.26	2332.62	1514.15	TRUE
PECAM-1	11.5115	12.3763	-0.864805	0.00364942	0.0291953	0.54912	down	5175	P16284	3656.79	2748.26	4636.6	4000.42	4354.86	1105.85	1277.75	2957.66	3578.88	3690.98	6911.15	6265.13	7045.72	6483.83	7775.69	2530.94	4471.9	4687.23	6120.52	3606.72	TRUE
GRO	12.1018	12.7241	-0.622319	0.00382862	0.030082	0.649626	down	2919	P09341	4603.5	2680.95	5410.85	3651.12	7236.8	4917.11	3325.41	6351.96	3297.68	4443.72	7225.53	8401.69	5738.55	12074.4	5763.15	4611.69	4437.21	5954.44	8200.23	8290.19	TRUE
ANGPTL4	16.0357	15.4664	0.569235	0.00454805	0.0351078	1.48374	up	51129	Q9BY76	76396.7	73705.5	35834.2	58334	74877.8	99862.6	104025	61116.3	51650	64744.4	68671	62121.4	28992.9	58218.4	55940.2	41561.3	35858.3	30547.3	49068.5	40213.5	TRUE
BMPR-II	13.7719	13.1603	0.611631	0.00463567	0.0351672	1.52799	up	659	Q13873	19151.7	9641.84	11422.6	14039.2	14786.8	13114.5	13556.4	15085.2	16531.2	14763.9	11411	5445.74	12890.9	5553.71	5705.79	7648.38	14797.1	9489.67	10086.6	15017.9	TRUE
IL-1 F6	10.9156	10.0533	0.862271	0.00487882	0.0363844	1.8179	up	27179	Q9UHA7	1244.46	2347.94	1153.03	1640.06	1476.43	4853.94	1377.3	2197.67	1467.19	4088.3	2209.82	659.235	1537.76	743.294	1265.75	817.096	572.167	1427.84	910.847	1416.83	TRUE
Syndecan-1	12.1685	13.105	-0.936508	0.00565367	0.0414602	0.522496	down	6382	P18827	2093.41	4736.04	6052.33	3441.47	4055.01	13149.9	6779.57	3052.34	5490.78	3408.17	2992.47	15326.5	8021.97	12096.7	11293.8	9318.2	5054.62	12209.5	9841.05	9896.52	TRUE
BTC	10.3415	10.93	-0.588466	0.0058245	0.0420128	0.66505	down	685	P35070	1099.08	787.786	1340.01	1062.54	1549.76	1057.47	1459.01	2016.71	1348.66	1673.12	1450.16	1882.77	1272.83	2912.83	1701.37	1755.36	2056.88	1628.97	1752.98	4474.75	TRUE
CD84	11.2547	10.0814	1.17329	0.00665181	0.0472064	2.25526	up	8832	Q9UIB8	1370.24	1648.51	1642.76	2241.2	1823.35	2430.79	2195.56	10906.3	4208.21	2033.2	5120.36	2644.18	722.385	1202.81	711.705	597.917	791.647	1046.57	475.841	1116.95	TRUE
