# Supplementary material for: Preliminary clinical analysis and pathway study of S100A8 as a biomarker for the diagnosis of acute deep vein thrombosis
Source: Sci Rep. 2024 Jun 10;14:13298. doi: 10.1038/s41598-024-61728-6 (PMC11164926; doi:10.1038/s41598-024-61728-6)
Supplement: Supplementary file 9 — Supplementary Information 9. [file 41598_2024_61728_MOESM9_ESM.xlsx]

## Sheet: S100A8
ELISA raw data of S100A8
Number	acute phase		Number	subacute phase		Number	chronic stage		Number	control
1	2.61096		17	2.33944		28	1.84484		31	2.0525
2	2.87002		18	1.7066		29	2.28841		32	1.82648
3	2.38855		19	2.32271		30	1.45831		33	2.06778
4	2.06343		20	2.20072					34	1.78128
5	2.19769		21	1.86234					35	2.05828
6	2.47146		22	2.10324					36	1.79389
7	2.74615		23	1.62423					37	1.31322
8	2.35081		24	2.14665					38	1.97632
9	2.7343		25	2.19161					39	1.84443
10	2.08658		26	1.60851					40	1.57152
11	1.93254		27	2.5108					41	3.21753
12	2.04024								42	1.96563
13	2.58319								43	1.69851
14	1.92461								44	1.84484
15	2.25561								45	1.75364
16	2.57856								46	1.8579
									47	1.67909
									48	2.22487
									49	1.75405
									50	1.78778
									51	1.5667
									52	2.18663
									53	2.02653
									54	1.5667
									55	1.98207
									56	1.87179
									57	1.73944
									58	1.41454
									59	1.92132
									60	1.93198

## Sheet: ICAM
ELISA raw data of ICAM-1
Number	acute phase		Number	subacute phase		Number	chronic stage		Number	control
1	53.3951		17	30.5296		28	33.8513		31	30.7068
2	47.0195		18	43.416		29	33.0907		32	34.237
3	53.8553		19	42.3878		30	34.4756		33	32.0719
4	48.7505		20	43.0927					34	43.6702
5	51.157		21	42.2717					35	29.0421
6	50.2806		22	43.427					36	23.9466
7	46.9823		23	38.6778					37	29.6312
8	55.2361		24	41.6111					38	29.2701
9	59.3878		25	38.8563					39	31.4243
10	49.358		26	36.444					40	32.3
11	36.0928		27	18.929					41	106.654
12	51.1622								42	30.9311
13	61.4393								43	36.0943
14	50.1714								44	38.4195
15	51.5136								45	34.1857
16	41.9891								46	33.6784
									47	46.8213
									48	29.5845
									49	34.5185
									50	30.7464
									51	34.301
									52	35.873
									53	30.5945
									54	39.3127
									55	34.0447
									56	24.9326
									57	29.3505
									58	28.1853
									59	26.6128
									60	29.1897

## Sheet: VCAM
ELISA raw data of VCAM-1
Number	acute phase		Number	subacute phase		Number	chronic stage		Number	control
1	56.5046		17	56.2277		28	24.3475		31	27.3665
2	58.0171		18	31.2414		29	37.2335		32	28.3674
3	53.842		19	46.2086		30	33.9236		33	36.5227
4	50.4768		20	44.9657					34	22.2828
5	50.8155		21	34.9413					35	27.3256
6	57.7816		22	29.9867					36	18.4262
7	55.1018		23	41.2261					37	15.4239
8	87.8761		24	36.1294					38	29.0251
9	56.6024		25	33.8424					39	22.0474
10	40.6613		26	30.7337					40	38.1223
11	39.1478		27	32.8393					41	29.9636
12	39.3979								42	22.3293
13	54.3742								43	29.2237
14	49.9556								44	26.2965
15	50.1129								45	33.7465
16	50.6172								46	23.9391
									47	123.427
									48	29.8311
									49	31.3667
									50	23.757
									51	22.9559
									52	25.8287
									53	21.8017
									54	37.6525
									55	38.4745
									56	18.6053
									57	28.7652
									58	28.6901
									59	30.9779
									60	25.5573
