# Supplementary material for: Preliminary clinical analysis and pathway study of S100A8 as a biomarker for the diagnosis of acute deep vein thrombosis
Source: Sci Rep. 2024 Jun 10;14:13298. doi: 10.1038/s41598-024-61728-6 (PMC11164926; doi:10.1038/s41598-024-61728-6)
Supplement: Supplementary file 10 — Supplementary Information 10. [file 41598_2024_61728_MOESM10_ESM.xlsx]

## Sheet: Raw data of ICAM1
Raw data of ICAM-1
Sequences	Sample number	Test results
A1	1	2.3737
B1	2	1.447
C1	3	0.7644
D1	4	0.5235
E1	5	0.3398
F1	6	0.1799
G1	7	0.1058
H1	8	0.1192
A2	9	2.1391
B2	10	1.3227
C2	11	0.8361
D2	12	0.4886
E2	13	0.3118
F2	14	0.1639
G2	15	0.1006
H2	16	0.1136
A3	17	0.5882
B3	18	0.6029
C3	19	0.5718
D3	20	0.6112
E3	21	0.5911
F3	22	0.6454
G3	23	0.5851
H3	24	0.5665
A4	25	0.5842
B4	26	0.5631
C4	27	0.5403
D4	28	0.5969
E4	29	0.5636
F4	30	0.5666
G4	31	0.5939
H4	32	0.5269
A5	33	0.6347
B5	34	0.6036
C5	35	0.4971
D5	36	0.6077
E5	37	0.5514
F5	38	0.4968
G5	39	0.5377
H5	40	0.5202
A6	41	0.5534
B6	42	0.6072
C6	43	0.5288
D6	44	0.5745
E6	45	0.5524
F6	46	0.5284
G6	47	0.5161
H6	48	0.5199
A7	49	0.5809
B7	50	0.6006
C7	51	0.5991
D7	52	0.5232
E7	53	0.5238
F7	54	0.5276
G7	55	0.4774
H7	56	0.5589
A8	57	0.5978
B8	58	0.6299
C8	59	0.5545
D8	60	0.5941
E8	61	0.5532
F8	62	0.5068
G8	63	0.5744
H8	64	0.5165
A9	65	0.6706
B9	66	0.6879
C9	67	0.6084
D9	68	0.6853
E9	69	0.5199
F9	70	0.5375
G9	71	0.6372
H9	72	0.6655
A10	73	0.6511
B10	74	0.6531
C10	75	0.6272
D10	76	0.6493
E10	77	0.4781
F10	78	0.5415
G10	79	0.6411
H10	80	0.6114
A11	81	0.6336
B11	82	0.6568
C11	83	0.5883
D11	84	0.6261
E11	85	0.5677
F11	86	0.5425
G11	87	0.6847
H11	88	0.6637
A12	89	0.6829
B12	90	0.6961
C12	91	0.6439
D12	92	0.6902
E12	93	0.5969
F12	94	0.5794
G12	95	0.7119
H12	96	0.743

## Sheet: After calculation of ICAM1
After calculation of ICAM-1						Blank Hole Average		First row of standard curves		Second row of standard curves
Sample sequences	OD(Y)	Y-value	X-value			0.1125	20	2.2612	20	1.2156
36	0.4737	0.4737	3.23629			0.1071	10	1.3345	10	1.2156
39	0.4705	0.4705	3.21189				5	0.6519	5	0.729
60	0.44355	0.44355	3.00638				2.5	0.411	2.5	0.3815
C3	0.49155	0.49155	3.37238				1.25	0.2273	1.25	0.2047
16	0.46485	0.46485	3.16881				0	0.0674	0	0.0568
17	0.4935	0.4935	3.38725				R2	0.99865	R2	0.98807
18	0.477	0.477	3.26145
24	0.4342	0.4342	2.93505
46	0.48155	0.48155	3.29613										Sampling order
48	0.4929	0.4929	3.38267			2W	1W	3D	1D				2W	1W	3D	1D
49	0.40045	0.40045	2.67727			3.23629	3.29613	3.2603	3.8058	3.78594	2W		36	46	54	33	26	2W
C1	0.4786	0.4786	3.27364			3.21189	3.38267	3.45778	3.87955	3.92504	1W		39	48	I	53	25	1W
8	0.4394	0.4394	2.97472			3.00638	2.67727	3.16462	3.47723	3.46426	1D		60	49	H	52	11	1D
9	0.4001	0.4001	2.6746			3.37238	3.27364	3.02621	3.85509	3.78518	3D		C3	C1	C5	C7	12	3D
10	0.4144	0.4144	2.78389			3.16881	2.97472	2.87247	2.57053	3.20655	2W		16	8	28	29	55	2W
19	0.40755	0.40755	2.73155			3.38725	2.6746	2.70977	2.8801	3.04375	1W		17	9	42	30	44	1W
54	0.47685	0.47685	3.2603			3.26145	2.78389	2.77625	3.64011	4.09226	3D		18	10	43	35	47	3D
I	0.50275	0.50275	3.45778			2.93505	2.73155	2.86636	3.63477	4.13095	1D		24	19	50	37	40	1D
H	0.4643	0.4643	3.16462
C5	0.44615	0.44615	3.02621
28	0.426	0.426	2.87247				2W	1W	3D	1D		Gtouping	2W	1W	3D	1D
42	0.4047	0.4047	2.70977			Control	3.23629	3.29613	3.2603	3.8058		Control	36	46	54	33
43	0.4134	0.4134	2.77625				3.21189	3.38267	3.45778	3.87955			39	48	I	53
50	0.4252	0.4252	2.86636				3.00638	2.67727	3.16462	3.47723			60	49	H	52
33	0.54835	0.54835	3.8058				3.37238	3.27364	3.02621	3.85509			C3	C1	C5	C7
53	0.558	0.558	3.87955				3.78594	3.92504	3.78518	3.46426			26	25	12	11
52	0.5053	0.5053	3.47723
C7	0.5548	0.5548	3.85509			DVT	3.16881	2.97472	2.87247	2.57053		DVT	16	8	28	29
29	0.3865	0.3865	2.57053				3.38725	2.6746	2.70977	2.8801			17	9	42	30
30	0.427	0.427	2.8801				3.26145	2.78389	2.77625	3.64011			18	10	43	35
35	0.52665	0.52665	3.64011				2.93505	2.73155	2.86636	3.63477			24	19	50	37
37	0.52595	0.52595	3.63477				3.20655	3.04375	4.09226	4.13095			55	44	47	40
11	0.54575	0.54575	3.78594
12	0.56395	0.56395	3.92504
25	0.5036	0.5036	3.46426
26	0.54565	0.54565	3.78518
55	0.4698	0.4698	3.20655
44	0.44845	0.44845	3.04375
47	0.5858	0.5858	4.09226
40	0.59085	0.59085	4.13095

## Sheet: Raw data of S100A8
Raw data of S100A8
Sequences	Sample number	Test results
A1	1	2.4858
B1	2	1.7029
C1	3	1.2168
D1	4	0.7321
E1	5	0.3984
F1	6	0.0343
G1	7	0.0099
H1	8	0.0214
A2	9	2.4654
B2	10	1.5903
C2	11	1.1133
D2	12	0.6384
E2	13	0.3532
F2	14	0.0321
G2	15	0.0139
H2	16	0.0127
A3	17	0.6447
B3	18	0.5874
C3	19	0.6439
D3	20	0.7111
E3	21	0.6886
F3	22	0.6473
G3	23	0.7514
H3	24	0.8285
A4	25	0.7277
B4	26	0.6546
C4	27	0.6528
D4	28	0.5838
E4	29	0.735
F4	30	0.706
G4	31	0.7506
H4	32	0.8038
A5	33	0.7074
B5	34	0.6563
C5	35	0.6217
D5	36	0.7987
E5	37	0.6648
F5	38	0.7277
G5	39	0.6119
H5	40	0.7003
A6	41	0.6809
B6	42	0.5551
C6	43	0.6048
D6	44	0.6267
E6	45	0.6186
F6	46	0.656
G6	47	0.5775
H6	48	0.5461
A7	49	0.6172
B7	50	0.5158
C7	51	0.5315
D7	52	0.5723
E7	53	0.5812
F7	54	0.6263
G7	55	0.6152
H7	56	0.5879
A8	57	0.6504
B8	58	0.5431
C8	59	0.5838
D8	60	0.5909
E8	61	0.5318
F8	62	0.5429
G8	63	0.5823
H8	64	0.6291
A9	65	0.6606
B9	66	0.5517
C9	67	0.6295
D9	68	0.6211
E9	69	0.5585
F9	70	0.5527
G9	71	0.5802
H9	72	0.6025
A10	73	0.7088
B10	74	0.5904
C10	75	0.6271
D10	76	0.5966
E10	77	0.5581
F10	78	0.5432
G10	79	0.6225
H10	80	0.7444
A11	81	0.6274
B11	82	0.5849
C11	83	0.6168
D11	84	0.5186
E11	85	0.5649
F11	86	0.5862
G11	87	0.6349
H11	88	0.9146
A12	89	0.6115
B12	90	0.5616
C12	91	0.569
D12	92	0.5312
E12	93	0.6368
F12	94	0.6278
G12	95	0.6337
H12	96	0.8976

## Sheet: After calculation of S100A8
After calculation of S100A8						Blank hole average value		The first row of standard tunes		The second row of standard tunes
Sample sequences	OD(Y)	Y-value	X-value			0.01565	100	2.47015	100	2.4521
33	0.67055	0.67055	11.6103			0.0133	50	1.68725	50	1.577
53	0.60535	0.60535	10.1002				25	1.20115	25	1.1
52	0.6327	0.6327	10.7244				12.5	0.71645	12.5	0.6251
C7	0.6318	0.6318	10.7037				6.25	0.38275	6.25	0.3399
29	0.69615	0.69615	12.2242				0	0.01865	0	0.0188
30	0.661	0.661	11.3844				R2	0.99799	R2	0.99773
35	0.73535	0.73535	13.1874										Sampling order
37	0.8005	0.8005	14.8519			1D	3D	1W	2W				1D	3D	1W	2W
54	0.6785	0.6785	11.7997			11.6103	11.7997	10.3907	11.5747	10.0653	2W		33	54	46	36	26	2W
I	0.59005	0.59005	9.75684			10.1002	9.75684	8.10675	8.99439	9.04218	1W		53	I	48	39	25	1W
H	0.5976	0.5976	9.92577			10.7244	9.92577	8.70518	10.2655	9.47273	3D		52	H	49	60	12	3D
C5	0.69705	0.69705	12.246			10.7037	12.246	9.2243	9.8272	8.01149	1D		C7	C5	C1	C3	11	1D
28	0.62605	0.62605	10.5714			12.2242	10.5714	8.6805	8.71913	9.64885	2W		29	28	8	16	55	2W
42	0.6762	0.6762	11.7448			11.3844	11.7448	9.29004	8.49777	9.78585	1W		30	42	9	17	44	1W
43	0.57905	0.57905	9.51251			13.1874	9.51251	9.60222	9.65996	10.4021	3D		35	43	10	18	47	3D
50	0.60755	0.60755	10.1499			14.8519	10.1499	9.81937	11.309	17.2847	1D		37	50	19	24	40	1D
46	0.61815	0.61815	10.3907
48	0.5138	0.5138	8.10675
49	0.542	0.542	8.70518				1D	3D	1W	2W			Gtouping	1D	3D	1W	2W
C1	0.56595	0.56595	9.2243			Control	11.6103	11.7997	10.3907	11.5747			Control	33	54	46	36
8	0.54085	0.54085	8.6805				10.1002	9.75684	8.10675	8.99439				53	I	48	39
9	0.56895	0.56895	9.29004				10.7244	9.92577	8.70518	10.2655				52	H	49	60
10	0.5831	0.5831	9.60222				10.7037	12.246	9.2243	9.8272				C7	C5	C1	C3
19	0.59285	0.59285	9.81937				8.01149	9.47273	9.04218	10.0653				11	12	25	26
36	0.66905	0.66905	11.5747
39	0.5554	0.5554	8.99439			DVT	12.2242	10.5714	8.6805	8.71913			DVT	29	28	8	16
60	0.61265	0.61265	10.2655				11.3844	11.7448	9.29004	8.49777				30	42	9	17
C3	0.5932	0.5932	9.8272				13.1874	9.51251	9.60222	9.65996				35	43	10	18
16	0.54265	0.54265	8.71913				14.8519	10.1499	9.81937	11.309				37	50	19	24
17	0.5323	0.5323	8.49777				17.2847	10.4021	9.78585	9.64885				40	47	44	55
18	0.5857	0.5857	9.65996
24	0.6578	0.6578	11.309
26	0.6038	0.6038	10.0653
25	0.5576	0.5576	9.04218
12	0.50925	0.50925	8.01149
11	0.57725	0.57725	9.47273
55	0.5852	0.5852	9.64885
44	0.59135	0.59135	9.78585
47	0.61865	0.61865	10.4021
40	0.89045	0.89045	17.2847

## Sheet: Raw data of VCAM1
Raw data of VCAM-1
Sequences	Sample number	Test results
A1	1	1.8567
B1	2	1.2251
C1	3	0.7215
D1	4	0.3873
E1	5	0.3146
F1	6	0.1186
G1	7	0.1046
H1	8	0.0985
A2	9	1.8567
B2	10	0.8817
C2	11	0.5808
D2	12	0.4374
E2	13	0.2725
F2	14	0.1002
G2	15	0.1084
H2	16	0.0939
A3	17	0.4829
B3	18	0.4478
C3	19	0.5217
D3	20	0.4753
E3	21	0.4952
F3	22	0.55
G3	23	0.5313
H3	24	0.5443
A4	25	0.4789
B4	26	0.4126
C4	27	0.4937
D4	28	0.5235
E4	29	0.5101
F4	30	0.5108
G4	31	0.5858
H4	32	0.5775
A5	33	0.4231
B5	34	0.4916
C5	35	0.5181
D5	36	0.4914
E5	37	0.4914
F5	38	0.4519
G5	39	0.4936
H5	40	0.5444
A6	41	0.4364
B6	42	0.47
C6	43	0.5075
D6	44	0.479
E6	45	0.3563
F6	46	0.4452
G6	47	0.5625
H6	48	0.5317
A7	49	0.4654
B7	50	0.4235
C7	51	0.486
D7	52	0.4728
E7	53	0.4124
F7	54	0.4096
G7	55	0.4788
H7	56	0.51
A8	57	0.4643
B8	58	0.4645
C8	59	0.4593
D8	60	0.4089
E8	61	0.4055
F8	62	0.4363
G8	63	0.489
H8	64	0.5174
A9	65	0.5524
B9	66	0.4984
C9	67	0.4866
D9	68	0.3735
E9	69	0.3809
F9	70	0.3814
G9	71	0.5696
H9	72	0.443
A10	73	0.4699
B10	74	0.3875
C10	75	0.5172
D10	76	0.4601
E10	77	0.4306
F10	78	0.4638
G10	79	0.5621
H10	80	0.512
A11	81	0.4799
B11	82	0.4899
C11	83	0.5062
D11	84	0.4516
E11	85	0.4694
F11	86	0.4538
G11	87	0.5547
H11	88	0.5521
A12	89	0.539
B12	90	0.5485
C12	91	0.5775
D12	92	0.4776
E12	93	0.4457
F12	94	0.4992
G12	95	0.5903
H12	96	0.5855

## Sheet: After calculation of VCAM1
After calculation of VCAM-1						Blank hole average value		The first row of standard tunes		The second row of standard tunes
Sample sequences	OD(Y)	Y-value	X-value			0.10155	600	1.75515	600	1.75555
29	0.37935	0.37935	88.7975			0.10115	300	1.12355	300	0.78055
30	0.32865	0.32865	76.4842				150	0.61995	150	0.47965
35	0.40615	0.40615	95.358				75	0.28575	75	0.33625
37	0.39785	0.39785	93.3218				37.5	0.21305	37.5	0.17135
40	0.4011	0.4011	94.1186				0	0.01705	0	-0.00095
41	0.42885	0.42885	100.949				R2	0.99829	R2	0.98786
33	0.457	0.457	107.932
53	0.45935	0.45935	108.518										Sampling order
52	0.3282	0.3282	76.3754			1D	3D	1W	2W				1D	3D	1W	2W
28	0.37925	0.37925	88.7731			88.7975	76.3754	84.8872	96.2056	95.7878	1D		33	54	46	36	11	1D
42	0.41125	0.41125	96.6113			76.4842	88.7731	79.8252	79.5707	98.1863	3D		53	I	48	39	12	3D
43	0.38365	0.38365	89.8474			95.358	96.6113	86.7859	93.9346	103.783	1W		52	H	49	60	25	1W
50	0.3223	0.3223	74.9491			93.3218	89.8474	79.062	73.2461	84.8264	2W		C7	C5	C1	C3	26	2W
47	0.347	0.347	80.9283			94.1186	74.9491	71.3514	70.5795	83.1127	1D		29	28	8	16	40	1D
14	0.4265	0.4265	100.369			100.949	80.9283	74.7316	74.647	87.7243	3D		30	42	9	17	47	3D
54	0.4365	0.4365	102.841			107.932	100.369	89.5299	109.753	111.415	1W		35	43	10	18	44	1W
I	0.3633	0.3633	84.8872			108.518	102.841	96.8326	87.9681	110.49	2W		37	50	19	24	55	2W
H	0.34245	0.34245	79.8252
8	0.3711	0.3711	86.7859
9	0.3393	0.3393	79.062				1D	3D	1W	2W			Gtouping	1D	3D	1W	2W
10	0.3074	0.3074	71.3514			Control	88.7975	76.3754	84.8872	96.2056			Control	33	54	46	36
19	0.3214	0.3214	74.7316				76.4842	88.7731	79.8252	79.5707				53	I	48	39
44	0.38235	0.38235	89.5299				95.358	96.6113	86.7859	93.9346				52	H	49	60
57	0.41215	0.41215	96.8326				93.3218	89.8474	79.062	73.2461				C7	C5	C1	C3
46	0.4096	0.4096	96.2056				95.7878	98.1863	103.783	84.8264				11	12	25	26
48	0.3414	0.3414	79.5707
49	0.40035	0.40035	93.9346			DVT	94.1186	74.9491	71.3514	70.5795			DVT	29	28	8	16
16	0.31525	0.31525	73.2461				100.949	80.9283	74.7316	74.647				30	42	9	17
17	0.3042	0.3042	70.5795				107.932	100.369	89.5299	109.753				35	43	10	18
18	0.32105	0.32105	74.647				108.518	102.841	96.8326	87.9681				37	50	19	24
24	0.4643	0.4643	109.753				83.1127	87.7243	111.415	110.49				40	47	44	55
55	0.37595	0.37595	87.9681
45	0.4079	0.4079	95.7878
36	0.41765	0.41765	98.1863
39	0.4403	0.4403	103.783
60	0.36305	0.36305	84.8264
C7	0.356	0.356	83.1127
C5	0.37495	0.37495	87.7243
C1	0.47095	0.47095	111.415
C3	0.46725	0.46725	110.49
